# Supplementary material for: Line-of-sight stability in unmanned aerial vehicle relays for hybrid free-space optical and visible light communication links under atmospheric effects
Source: PLoS One. 2026 Mar 11;21(3):e0343564. doi: 10.1371/journal.pone.0343564 (PMC12978758; doi:10.1371/journal.pone.0343564)
Supplement: S1 Data — (ZIP) [file pone.0343564.s001.zip]

Archive with 3 entries (2 files):
- VLC_FSO Data/
- VLC_FSO Data/FSO_data.xlsx
- VLC_FSO Data/VLC_data.xlsx
