# Supplementary material for: Line-of-sight stability in unmanned aerial vehicle relays for hybrid free-space optical and visible light communication links under atmospheric effects
Source: PLoS One. 2026 Mar 11;21(3):e0343564. doi: 10.1371/journal.pone.0343564 (PMC12978758; doi:10.1371/journal.pone.0343564)
Supplement: S1 Data — (ZIP) [file pone.0343564.s001.zip › VLC_FSO Data/FSO_data.xlsx]

## Sheet: Pr_vs_distance_alpha
r_m	Pr_W_alpha_0.1	Pr_W_alpha_0.35	Pr_W_alpha_0.7	Pr_W_alpha_2.0
0	1	1	1	1
10.0503	0.998995	0.996489	0.99299	0.9801
20.1005	0.997992	0.99299	0.986028	0.960596
30.1508	0.996989	0.989503	0.979116	0.941481
40.201	0.995988	0.986028	0.972252	0.922745
50.2513	0.994987	0.982566	0.965436	0.904383
60.3015	0.993988	0.979116	0.958667	0.886386
70.3518	0.99299	0.975678	0.951947	0.868747
80.402	0.991992	0.972252	0.945273	0.851459
90.4523	0.990996	0.968838	0.938646	0.834515
100.503	0.99	0.965436	0.932066	0.817908
110.553	0.989006	0.962046	0.925532	0.801632
120.603	0.988012	0.958667	0.919043	0.78568
130.653	0.98702	0.955301	0.9126	0.770045
140.704	0.986028	0.951947	0.906203	0.754721
150.754	0.985038	0.948604	0.89985	0.739702
160.804	0.984048	0.945273	0.893541	0.724982
170.854	0.98306	0.941954	0.887277	0.710555
180.905	0.982072	0.938646	0.881057	0.696415
190.955	0.981086	0.93535	0.87488	0.682557
201.005	0.9801	0.932066	0.868747	0.668974
211.055	0.979116	0.928793	0.862657	0.655662
221.106	0.978132	0.925532	0.856609	0.642614
231.156	0.97715	0.922282	0.850604	0.629826
241.206	0.976168	0.919043	0.84464	0.617293
251.256	0.975187	0.915816	0.838719	0.605009
261.307	0.974208	0.9126	0.832839	0.592969
271.357	0.973229	0.909396	0.827001	0.581169
281.407	0.972252	0.906203	0.821203	0.569604
291.457	0.971275	0.90302	0.815446	0.558269
301.508	0.970299	0.89985	0.809729	0.547159
311.558	0.969325	0.89669	0.804053	0.536271
321.608	0.968351	0.893541	0.798416	0.525599
331.658	0.967378	0.890404	0.792819	0.51514
341.709	0.966406	0.887277	0.787261	0.504889
351.759	0.965436	0.884161	0.781741	0.494842
361.809	0.964466	0.881057	0.776261	0.484994
371.859	0.963497	0.877963	0.770819	0.475343
381.91	0.962529	0.87488	0.765415	0.465884
391.96	0.961562	0.871808	0.760049	0.456613
402.01	0.960596	0.868747	0.754721	0.447526
412.06	0.959631	0.865696	0.74943	0.438621
422.111	0.958667	0.862657	0.744176	0.429892
432.161	0.957704	0.859627	0.738959	0.421337
442.211	0.956742	0.856609	0.733779	0.412953
452.261	0.955781	0.853601	0.728635	0.404735
462.312	0.954821	0.850604	0.723527	0.396681
472.362	0.953862	0.847617	0.718454	0.388787
482.412	0.952904	0.84464	0.713418	0.38105
492.462	0.951947	0.841675	0.708416	0.373467
502.513	0.95099	0.838719	0.70345	0.366035
512.563	0.950035	0.835774	0.698518	0.358751
522.613	0.949081	0.832839	0.693621	0.351612
532.663	0.948127	0.829915	0.688759	0.344615
542.714	0.947175	0.827001	0.68393	0.337757
552.764	0.946224	0.824097	0.679135	0.331036
562.814	0.945273	0.821203	0.674374	0.324449
572.864	0.944324	0.818319	0.669647	0.317992
582.915	0.943375	0.815446	0.664952	0.311664
592.965	0.942427	0.812583	0.660291	0.305462
603.015	0.941481	0.809729	0.655662	0.299383
613.065	0.940535	0.806886	0.651065	0.293426
623.116	0.93959	0.804053	0.646501	0.287587
633.166	0.938646	0.801229	0.641968	0.281864
643.216	0.937703	0.798416	0.637468	0.276255
653.266	0.936761	0.795612	0.632999	0.270757
663.317	0.93582	0.792819	0.628561	0.265369
673.367	0.93488	0.790035	0.624155	0.260088
683.417	0.933941	0.787261	0.619779	0.254913
693.467	0.933003	0.784496	0.615434	0.24984
703.518	0.932066	0.781741	0.61112	0.244868
713.568	0.93113	0.778996	0.606836	0.239995
723.618	0.930194	0.776261	0.602581	0.235219
733.668	0.92926	0.773535	0.598357	0.230539
743.719	0.928326	0.770819	0.594162	0.225951
753.769	0.927394	0.768112	0.589997	0.221455
763.819	0.926462	0.765415	0.585861	0.217048
773.869	0.925532	0.762728	0.581753	0.212728
783.92	0.924602	0.760049	0.577675	0.208495
793.97	0.923673	0.757381	0.573625	0.204346
804.02	0.922745	0.754721	0.569604	0.20028
814.07	0.921818	0.752071	0.565611	0.196294
824.121	0.920892	0.74943	0.561645	0.192388
834.171	0.919967	0.746799	0.557708	0.188559
844.221	0.919043	0.744176	0.553798	0.184807
854.271	0.91812	0.741563	0.549916	0.18113
864.322	0.917198	0.738959	0.546061	0.177525
874.372	0.916276	0.736364	0.542233	0.173992
884.422	0.915356	0.733779	0.538431	0.17053
894.472	0.914437	0.731202	0.534657	0.167136
904.523	0.913518	0.728635	0.530908	0.16381
914.573	0.9126	0.726076	0.527186	0.160551
924.623	0.911684	0.723527	0.523491	0.157356
934.673	0.910768	0.720986	0.519821	0.154224
944.724	0.909853	0.718454	0.516176	0.151155
954.774	0.908939	0.715931	0.512558	0.148147
964.824	0.908026	0.713418	0.508965	0.145199
974.874	0.907114	0.710912	0.505396	0.14231
984.925	0.906203	0.708416	0.501853	0.139478
994.975	0.905292	0.705929	0.498335	0.136702
1005.03	0.904383	0.70345	0.494842	0.133982
1015.08	0.903474	0.70098	0.491373	0.131316
1025.13	0.902567	0.698518	0.487928	0.128703
1035.18	0.90166	0.696065	0.484507	0.126141
1045.23	0.900754	0.693621	0.481111	0.123631
1055.28	0.89985	0.691186	0.477738	0.121171
1065.33	0.898946	0.688759	0.474389	0.11876
1075.38	0.898043	0.68634	0.471063	0.116396
1085.43	0.897141	0.68393	0.46776	0.11408
1095.48	0.896239	0.681529	0.464481	0.11181
1105.53	0.895339	0.679135	0.461225	0.109585
1115.58	0.89444	0.676751	0.457992	0.107404
1125.63	0.893541	0.674374	0.454781	0.105267
1135.68	0.892644	0.672006	0.451593	0.103172
1145.73	0.891747	0.669647	0.448427	0.101119
1155.78	0.890851	0.667295	0.445283	0.0991067
1165.83	0.889956	0.664952	0.442161	0.0971345
1175.88	0.889062	0.662617	0.439062	0.0952016
1185.93	0.888169	0.660291	0.435984	0.0933071
1195.98	0.887277	0.657972	0.432927	0.0914503
1206.03	0.886386	0.655662	0.429892	0.0896304
1216.08	0.885495	0.653359	0.426878	0.0878468
1226.13	0.884606	0.651065	0.423886	0.0860987
1236.18	0.883717	0.648779	0.420914	0.0843853
1246.23	0.88283	0.646501	0.417963	0.0827061
1256.28	0.881943	0.644231	0.415033	0.0810602
1266.33	0.881057	0.641968	0.412124	0.0794471
1276.38	0.880172	0.639714	0.409234	0.0778662
1286.43	0.879288	0.637468	0.406365	0.0763166
1296.48	0.878404	0.63523	0.403517	0.0747979
1306.53	0.877522	0.632999	0.400688	0.0733095
1316.58	0.87664	0.630776	0.397879	0.0718506
1326.63	0.87576	0.628561	0.395089	0.0704208
1336.68	0.87488	0.626354	0.39232	0.0690195
1346.73	0.874001	0.624155	0.389569	0.067646
1356.78	0.873123	0.621963	0.386838	0.0662998
1366.83	0.872246	0.619779	0.384126	0.0649805
1376.88	0.87137	0.617603	0.381433	0.0636874
1386.93	0.870495	0.615434	0.378759	0.06242
1396.98	0.86962	0.613273	0.376104	0.0611779
1407.04	0.868747	0.61112	0.373467	0.0599604
1417.09	0.867874	0.608974	0.370849	0.0587672
1427.14	0.867002	0.606836	0.368249	0.0575978
1437.19	0.866131	0.604705	0.365668	0.0564516
1447.24	0.865261	0.602581	0.363104	0.0553282
1457.29	0.864392	0.600465	0.360559	0.0542272
1467.34	0.863524	0.598357	0.358031	0.0531481
1477.39	0.862657	0.596256	0.355521	0.0520904
1487.44	0.86179	0.594162	0.353029	0.0510538
1497.49	0.860924	0.592076	0.350554	0.0500379
1507.54	0.860059	0.589997	0.348096	0.0490421
1517.59	0.859195	0.587925	0.345656	0.0480662
1527.64	0.858332	0.585861	0.343233	0.0471097
1537.69	0.85747	0.583803	0.340826	0.0461722
1547.74	0.856609	0.581753	0.338437	0.0452534
1557.79	0.855748	0.579711	0.336064	0.0443529
1567.84	0.854889	0.577675	0.333708	0.0434703
1577.89	0.85403	0.575647	0.331369	0.0426052
1587.94	0.853172	0.573625	0.329046	0.0417574
1597.99	0.852315	0.571611	0.326739	0.0409264
1608.04	0.851459	0.569604	0.324449	0.040112
1618.09	0.850604	0.567604	0.322174	0.0393138
1628.14	0.849749	0.565611	0.319915	0.0385314
1638.19	0.848896	0.563625	0.317673	0.0377646
1648.24	0.848043	0.561645	0.315446	0.0370131
1658.29	0.847191	0.559673	0.313234	0.0362766
1668.34	0.84634	0.557708	0.311038	0.0355547
1678.39	0.84549	0.55575	0.308858	0.0348472
1688.44	0.84464	0.553798	0.306693	0.0341537
1698.49	0.843792	0.551854	0.304542	0.033474
1708.54	0.842944	0.549916	0.302407	0.0328079
1718.59	0.842098	0.547985	0.300287	0.032155
1728.64	0.841252	0.546061	0.298182	0.0315152
1738.69	0.840407	0.544143	0.296092	0.030888
1748.74	0.839562	0.542233	0.294016	0.0302734
1758.79	0.838719	0.540329	0.291955	0.0296709
1768.84	0.837877	0.538431	0.289908	0.0290805
1778.89	0.837035	0.536541	0.287876	0.0285018
1788.94	0.836194	0.534657	0.285858	0.0279346
1798.99	0.835354	0.532779	0.283854	0.0273787
1809.05	0.834515	0.530908	0.281864	0.0268339
1819.1	0.833677	0.529044	0.279888	0.0262999
1829.15	0.832839	0.527186	0.277926	0.0257765
1839.2	0.832003	0.525335	0.275977	0.0252636
1849.25	0.831167	0.523491	0.274042	0.0247608
1859.3	0.830332	0.521652	0.272121	0.0242681
1869.35	0.829498	0.519821	0.270214	0.0237852
1879.4	0.828665	0.517995	0.268319	0.0233118
1889.45	0.827832	0.516176	0.266438	0.0228479
1899.5	0.827001	0.514364	0.26457	0.0223933
1909.55	0.82617	0.512558	0.262716	0.0219476
1919.6	0.82534	0.510758	0.260874	0.0215109
1929.65	0.824511	0.508965	0.259045	0.0210828
1939.7	0.823683	0.507177	0.257229	0.0206633
1949.75	0.822855	0.505396	0.255426	0.0202521
1959.8	0.822029	0.503622	0.253635	0.0198491
1969.85	0.821203	0.501853	0.251857	0.0194541
1979.9	0.820378	0.500091	0.250091	0.0190669
1989.95	0.819554	0.498335	0.248338	0.0186875
2000	0.818731	0.496585	0.246597	0.0183156

## Sheet: FSO_availability_vs_dist
distance_km	FSO_avail_sigma_5_urad	FSO_avail_sigma_10_urad	FSO_avail_sigma_15_urad
0.05	0.988891	0.675348	0.393469
0.0630872	0.988891	0.675348	0.393469
0.0761745	0.988891	0.675348	0.393469
0.0892617	0.988891	0.675348	0.393469
0.102349	0.988891	0.675348	0.393469
0.115436	0.988891	0.675348	0.393469
0.128523	0.988891	0.675348	0.393469
0.141611	0.988891	0.675348	0.393469
0.154698	0.988891	0.675348	0.393469
0.167785	0.988891	0.675348	0.393469
0.180872	0.988891	0.675348	0.393469
0.19396	0.988891	0.675348	0.393469
0.207047	0.988891	0.675348	0.393469
0.220134	0.988891	0.675348	0.393469
0.233221	0.988891	0.675348	0.393469
0.246309	0.988891	0.675348	0.393469
0.259396	0.988891	0.675348	0.393469
0.272483	0.988891	0.675348	0.393469
0.28557	0.988891	0.675348	0.393469
0.298658	0.988891	0.675348	0.393469
0.311745	0.988891	0.675348	0.393469
0.324832	0.988891	0.675348	0.393469
0.337919	0.988891	0.675348	0.393469
0.351007	0.988891	0.675348	0.393469
0.364094	0.988891	0.675348	0.393469
0.377181	0.988891	0.675348	0.393469
0.390268	0.988891	0.675348	0.393469
0.403356	0.988891	0.675348	0.393469
0.416443	0.988891	0.675348	0.393469
0.42953	0.988891	0.675348	0.393469
0.442617	0.988891	0.675348	0.393469
0.455705	0.988891	0.675348	0.393469
0.468792	0.988891	0.675348	0.393469
0.481879	0.988891	0.675348	0.393469
0.494966	0.988891	0.675348	0.393469
0.508054	0.988891	0.675348	0.393469
0.521141	0.988891	0.675348	0.393469
0.534228	0.988891	0.675348	0.393469
0.547315	0.988891	0.675348	0.393469
0.560403	0.988891	0.675348	0.393469
0.57349	0.988891	0.675348	0.393469
0.586577	0.988891	0.675348	0.393469
0.599664	0.988891	0.675348	0.393469
0.612752	0.988891	0.675348	0.393469
0.625839	0.988891	0.675348	0.393469
0.638926	0.988891	0.675348	0.393469
0.652013	0.988891	0.675348	0.393469
0.665101	0.988891	0.675348	0.393469
0.678188	0.988891	0.675348	0.393469
0.691275	0.988891	0.675348	0.393469
0.704362	0.988891	0.675348	0.393469
0.71745	0.988891	0.675348	0.393469
0.730537	0.988891	0.675348	0.393469
0.743624	0.988891	0.675348	0.393469
0.756711	0.988891	0.675348	0.393469
0.769799	0.988891	0.675348	0.393469
0.782886	0.988891	0.675348	0.393469
0.795973	0.988891	0.675348	0.393469
0.80906	0.988891	0.675348	0.393469
0.822148	0.988891	0.675348	0.393469
0.835235	0.988891	0.675348	0.393469
0.848322	0.988891	0.675348	0.393469
0.861409	0.988891	0.675348	0.393469
0.874497	0.988891	0.675348	0.393469
0.887584	0.988891	0.675348	0.393469
0.900671	0.988891	0.675348	0.393469
0.913758	0.988891	0.675348	0.393469
0.926846	0.988891	0.675348	0.393469
0.939933	0.988891	0.675348	0.393469
0.95302	0.988891	0.675348	0.393469
0.966107	0.988891	0.675348	0.393469
0.979195	0.988891	0.675348	0.393469
0.992282	0.988891	0.675348	0.393469
1.00537	0.988891	0.675348	0.393469
1.01846	0.988891	0.675348	0.393469
1.03154	0.988891	0.675348	0.393469
1.04463	0.988891	0.675348	0.393469
1.05772	0.988891	0.675348	0.393469
1.07081	0.988891	0.675348	0.393469
1.08389	0.988891	0.675348	0.393469
1.09698	0.988891	0.675348	0.393469
1.11007	0.988891	0.675348	0.393469
1.12315	0.988891	0.675348	0.393469
1.13624	0.988891	0.675348	0.393469
1.14933	0.988891	0.675348	0.393469
1.16242	0.988891	0.675348	0.393469
1.1755	0.988891	0.675348	0.393469
1.18859	0.988891	0.675348	0.393469
1.20168	0.988891	0.675348	0.393469
1.21477	0.988891	0.675348	0.393469
1.22785	0.988891	0.675348	0.393469
1.24094	0.988891	0.675348	0.393469
1.25403	0.988891	0.675348	0.393469
1.26711	0.988891	0.675348	0.393469
1.2802	0.988891	0.675348	0.393469
1.29329	0.988891	0.675348	0.393469
1.30638	0.988891	0.675348	0.393469
1.31946	0.988891	0.675348	0.393469
1.33255	0.988891	0.675348	0.393469
1.34564	0.988891	0.675348	0.393469
1.35872	0.988891	0.675348	0.393469
1.37181	0.988891	0.675348	0.393469
1.3849	0.988891	0.675348	0.393469
1.39799	0.988891	0.675348	0.393469
1.41107	0.988891	0.675348	0.393469
1.42416	0.988891	0.675348	0.393469
1.43725	0.988891	0.675348	0.393469
1.45034	0.988891	0.675348	0.393469
1.46342	0.988891	0.675348	0.393469
1.47651	0.988891	0.675348	0.393469
1.4896	0.988891	0.675348	0.393469
1.50268	0.988891	0.675348	0.393469
1.51577	0.988891	0.675348	0.393469
1.52886	0.988891	0.675348	0.393469
1.54195	0.988891	0.675348	0.393469
1.55503	0.988891	0.675348	0.393469
1.56812	0.988891	0.675348	0.393469
1.58121	0.988891	0.675348	0.393469
1.5943	0.988891	0.675348	0.393469
1.60738	0.988891	0.675348	0.393469
1.62047	0.988891	0.675348	0.393469
1.63356	0.988891	0.675348	0.393469
1.64664	0.988891	0.675348	0.393469
1.65973	0.988891	0.675348	0.393469
1.67282	0.988891	0.675348	0.393469
1.68591	0.988891	0.675348	0.393469
1.69899	0.988891	0.675348	0.393469
1.71208	0.988891	0.675348	0.393469
1.72517	0.988891	0.675348	0.393469
1.73826	0.988891	0.675348	0.393469
1.75134	0.988891	0.675348	0.393469
1.76443	0.988891	0.675348	0.393469
1.77752	0.988891	0.675348	0.393469
1.7906	0.988891	0.675348	0.393469
1.80369	0.988891	0.675348	0.393469
1.81678	0.988891	0.675348	0.393469
1.82987	0.988891	0.675348	0.393469
1.84295	0.988891	0.675348	0.393469
1.85604	0.988891	0.675348	0.393469
1.86913	0.988891	0.675348	0.393469
1.88221	0.988891	0.675348	0.393469
1.8953	0.988891	0.675348	0.393469
1.90839	0.988891	0.675348	0.393469
1.92148	0.988891	0.675348	0.393469
1.93456	0.988891	0.675348	0.393469
1.94765	0.988891	0.675348	0.393469
1.96074	0.988891	0.675348	0.393469
1.97383	0.988891	0.675348	0.393469
1.98691	0.988891	0.675348	0.393469
2	0.988891	0.675348	0.393469

## Sheet: P_align_vs_jitter
sigma_theta_urad	P_align_Theta_c_10_urad	P_align_Theta_c_15_urad	P_align_Theta_c_20_urad
1	1	1	1
1.19598	1	1	1
1.39196	1	1	1
1.58794	1	1	1
1.78392	1	1	1
1.9799	0.999997	1	1
2.17588	0.999974	1	1
2.37186	0.999862	1	1
2.56784	0.999491	1	1
2.76382	0.998564	1	1
2.9598	0.996679	0.999997	1
3.15578	0.9934	0.999988	1
3.35176	0.988329	0.999955	1
3.54774	0.981174	0.999869	1
3.74372	0.971774	0.999673	0.999999
3.9397	0.960101	0.999289	0.999997
4.13568	0.946245	0.998609	0.999992
4.33166	0.930385	0.997511	0.999977
4.52764	0.912759	0.995864	0.999942
4.72362	0.893636	0.993539	0.999872
4.9196	0.873297	0.990422	0.999742
5.11558	0.852015	0.986417	0.99952
5.31156	0.830051	0.981455	0.999166
5.50754	0.807637	0.975494	0.998631
5.70352	0.784983	0.968518	0.997863
5.8995	0.762269	0.960537	0.996806
6.09548	0.739648	0.951581	0.995405
6.29146	0.717248	0.941701	0.993608
6.48744	0.695176	0.930958	0.991366
6.68342	0.673514	0.919426	0.988638
6.8794	0.652329	0.907183	0.985389
7.07538	0.631672	0.894312	0.981595
7.27136	0.61158	0.880896	0.977238
7.46734	0.592079	0.867017	0.972311
7.66332	0.573185	0.852756	0.966814
7.8593	0.554908	0.838187	0.960754
8.05528	0.537248	0.823383	0.954144
8.25126	0.520204	0.808408	0.947006
8.44724	0.503769	0.793325	0.939363
8.64322	0.487932	0.778187	0.931244
8.8392	0.47268	0.763044	0.922679
9.03518	0.457999	0.747942	0.913702
9.23116	0.443872	0.732919	0.904347
9.42714	0.430282	0.718009	0.894649
9.62312	0.417212	0.703244	0.884643
9.8191	0.404643	0.688649	0.874365
10.0151	0.392556	0.674247	0.863848
10.2111	0.380935	0.660056	0.853126
10.407	0.369759	0.646093	0.842229
10.603	0.359012	0.632369	0.83119
10.799	0.348677	0.618897	0.820036
10.995	0.338735	0.605684	0.808794
11.191	0.329171	0.592736	0.79749
11.3869	0.319969	0.580058	0.786147
11.5829	0.311113	0.567653	0.774788
11.7789	0.302589	0.555522	0.763432
11.9749	0.294382	0.543667	0.752098
12.1709	0.286478	0.532085	0.740803
12.3668	0.278865	0.520777	0.729563
12.5628	0.271529	0.509739	0.71839
12.7588	0.26446	0.498969	0.707298
12.9548	0.257645	0.488464	0.696298
13.1508	0.251073	0.478218	0.685401
13.3467	0.244734	0.468229	0.674614
13.5427	0.238618	0.458491	0.663946
13.7387	0.232716	0.449	0.653403
13.9347	0.227018	0.439751	0.642992
14.1307	0.221516	0.430738	0.632718
14.3266	0.216201	0.421956	0.622585
14.5226	0.211066	0.4134	0.612596
14.7186	0.206102	0.405064	0.602756
14.9146	0.201304	0.396943	0.593065
15.1106	0.196664	0.389032	0.583525
15.3065	0.192176	0.381324	0.574139
15.5025	0.187833	0.373816	0.564907
15.6985	0.183629	0.3665	0.55583
15.8945	0.17956	0.359373	0.546907
16.0905	0.175619	0.352429	0.538139
16.2864	0.171802	0.345662	0.529525
16.4824	0.168103	0.339069	0.521064
16.6784	0.164518	0.332643	0.512755
16.8744	0.161043	0.326381	0.504597
17.0704	0.157673	0.320278	0.496589
17.2663	0.154405	0.314329	0.48873
17.4623	0.151233	0.308529	0.481017
17.6583	0.148156	0.302875	0.473448
17.8543	0.145168	0.297362	0.466023
18.0503	0.142267	0.291986	0.458738
18.2462	0.13945	0.286743	0.451592
18.4422	0.136714	0.28163	0.444583
18.6382	0.134055	0.276642	0.437708
18.8342	0.131471	0.271776	0.430966
19.0302	0.128958	0.267028	0.424354
19.2261	0.126516	0.262395	0.41787
19.4221	0.12414	0.257874	0.411511
19.6181	0.121829	0.253461	0.405275
19.8141	0.119581	0.249153	0.399161
20.0101	0.117392	0.244947	0.393165
20.206	0.115262	0.240841	0.387285
20.402	0.113188	0.236831	0.38152
20.598	0.111168	0.232914	0.375866
20.794	0.109201	0.229089	0.370322
20.9899	0.107284	0.225352	0.364885
21.1859	0.105417	0.221701	0.359553
21.3819	0.103597	0.218133	0.354325
21.5779	0.101822	0.214646	0.349197
21.7739	0.100092	0.211238	0.344168
21.9698	0.0984047	0.207907	0.339236
22.1658	0.096759	0.20465	0.334398
22.3618	0.0951534	0.201466	0.329653
22.5578	0.0935868	0.198352	0.324998
22.7538	0.0920579	0.195306	0.320433
22.9497	0.0905655	0.192327	0.315953
23.1457	0.0891085	0.189412	0.311559
23.3417	0.0876858	0.186561	0.307248
23.5377	0.0862964	0.183771	0.303018
23.7337	0.0849391	0.18104	0.298868
23.9296	0.0836132	0.178368	0.294795
24.1256	0.0823176	0.175752	0.290798
24.3216	0.0810514	0.173191	0.286876
24.5176	0.0798137	0.170683	0.283027
24.7136	0.0786038	0.168228	0.279248
24.9095	0.0774208	0.165823	0.27554
25.1055	0.0762639	0.163468	0.271899
25.3015	0.0751324	0.16116	0.268325
25.4975	0.0740256	0.1589	0.264816
25.6935	0.0729427	0.156685	0.261371
25.8894	0.071883	0.154515	0.257988
26.0854	0.070846	0.152388	0.254666
26.2814	0.069831	0.150303	0.251404
26.4774	0.0688374	0.148259	0.2482
26.6734	0.0678646	0.146256	0.245054
26.8693	0.066912	0.144291	0.241963
27.0653	0.0659791	0.142365	0.238927
27.2613	0.0650653	0.140476	0.235944
27.4573	0.0641701	0.138623	0.233014
27.6533	0.0632931	0.136806	0.230134
27.8492	0.0624337	0.135023	0.227305
28.0452	0.0615916	0.133274	0.224525
28.2412	0.0607661	0.131558	0.221793
28.4372	0.059957	0.129874	0.219108
28.6332	0.0591637	0.128221	0.216469
28.8291	0.058386	0.126598	0.213875
29.0251	0.0576233	0.125006	0.211325
29.2211	0.0568753	0.123442	0.208818
29.4171	0.0561416	0.121907	0.206353
29.6131	0.0554219	0.1204	0.203929
29.809	0.0547158	0.11892	0.201546
30.005	0.0540229	0.117466	0.199203
30.201	0.0533431	0.116038	0.196898
30.397	0.0526758	0.114636	0.194632
30.593	0.0520209	0.113258	0.192402
30.7889	0.051378	0.111905	0.190209
30.9849	0.0507469	0.110574	0.188052
31.1809	0.0501272	0.109268	0.18593
31.3769	0.0495187	0.107983	0.183842
31.5729	0.0489211	0.106721	0.181787
31.7688	0.0483341	0.10548	0.179766
31.9648	0.0477576	0.10426	0.177776
32.1608	0.0471912	0.103061	0.175818
32.3568	0.0466348	0.101882	0.173891
32.5528	0.0460881	0.100723	0.171995
32.7487	0.0455508	0.0995828	0.170128
32.9447	0.0450229	0.0984617	0.16829
33.1407	0.0445039	0.0973591	0.166481
33.3367	0.0439939	0.0962745	0.1647
33.5327	0.0434925	0.0952077	0.162946
33.7286	0.0429995	0.0941582	0.161219
33.9246	0.0425148	0.0931256	0.159518
34.1206	0.0420382	0.0921096	0.157844
34.3166	0.0415695	0.0911098	0.156194
34.5126	0.0411086	0.090126	0.15457
34.7085	0.0406552	0.0891578	0.15297
34.9045	0.0402092	0.0882048	0.151394
35.1005	0.0397705	0.0872667	0.149841
35.2965	0.0393388	0.0863433	0.148311
35.4925	0.0389141	0.0854343	0.146804
35.6884	0.0384962	0.0845392	0.145319
35.8844	0.038085	0.083658	0.143856
36.0804	0.0376802	0.0827903	0.142414
36.2764	0.0372819	0.0819357	0.140993
36.4724	0.0368898	0.0810942	0.139593
36.6683	0.0365038	0.0802653	0.138213
36.8643	0.0361237	0.0794489	0.136852
37.0603	0.0357496	0.0786447	0.135511
37.2563	0.0353812	0.0778525	0.134189
37.4523	0.0350184	0.077072	0.132886
37.6482	0.0346612	0.076303	0.131601
37.8442	0.0343093	0.0755454	0.130335
38.0402	0.0339628	0.0747988	0.129086
38.2362	0.0336214	0.074063	0.127854
38.4322	0.0332851	0.0733379	0.126639
38.6281	0.0329539	0.0726233	0.125442
38.8241	0.0326275	0.0719189	0.12426
39.0201	0.0323059	0.0712246	0.123095
39.2161	0.031989	0.0705401	0.121946
39.4121	0.0316768	0.0698654	0.120813
39.608	0.031369	0.0692001	0.119694
39.804	0.0310657	0.0685442	0.118591
40	0.0307668	0.0678975	0.117503
