# Supplementary material for: Line-of-sight stability in unmanned aerial vehicle relays for hybrid free-space optical and visible light communication links under atmospheric effects
Source: PLoS One. 2026 Mar 11;21(3):e0343564. doi: 10.1371/journal.pone.0343564 (PMC12978758; doi:10.1371/journal.pone.0343564)
Supplement: S1 Data — (ZIP) [file pone.0343564.s001.zip › VLC_FSO Data/VLC_data.xlsx]

## Sheet: SNR_vs_FOV_altitudes
FOV_deg	SNR_dB_h_50m	SNR_dB_h_150m	SNR_dB_h_300m
10	46.7188	27.6996	15.6646
10.4202	46.0114	26.9872	14.9517
10.8403	45.3318	26.303	14.2671
11.2605	44.6779	25.645	13.6087
11.6807	44.0477	25.0112	12.9745
12.1008	43.4397	24.3999	12.3629
12.521	42.8523	23.8096	11.7724
12.9412	42.2843	23.2389	11.2014
13.3613	41.7344	22.6866	10.6489
13.7815	41.2015	22.1515	10.1136
14.2017	40.6847	21.6326	9.59454
14.6218	40.1829	21.1291	9.09077
15.042	39.6954	20.6399	8.60142
15.4622	39.2214	20.1643	8.12571
15.8824	38.7602	19.7016	7.6629
16.3025	38.3111	19.2512	7.21233
16.7227	37.8734	18.8123	6.77338
17.1429	37.4468	18.3845	6.34547
17.563	37.0305	17.9673	5.92808
17.9832	36.6243	17.56	5.52071
18.4034	36.2275	17.1623	5.1229
18.8235	35.8397	16.7737	4.73423
19.2437	35.4607	16.3938	4.35429
19.6639	35.0899	16.0223	3.98271
20.084	34.7271	15.6588	3.61914
20.5042	34.3719	15.303	3.26325
20.9244	34.0241	14.9545	2.91474
21.3445	33.6833	14.6131	2.57331
21.7647	33.3493	14.2786	2.23868
22.1849	33.0218	13.9505	1.91062
22.605	32.7006	13.6288	1.58886
23.0252	32.3854	13.3132	1.27318
23.4454	32.0761	13.0034	0.963364
23.8655	31.7724	12.6993	0.659207
24.2857	31.4741	12.4006	0.360514
24.7059	31.1811	12.1073	0.0670985
25.1261	30.8932	11.819	-0.221213
25.5462	30.6102	11.5356	-0.504589
25.9664	30.332	11.2571	-0.783186
26.3866	30.0583	10.9831	-1.05716
26.8067	29.7892	10.7137	-1.32664
27.2269	29.5243	10.4486	-1.59178
27.6471	29.2637	10.1877	-1.85271
28.0672	29.0071	9.93086	-2.10954
28.4874	28.7546	9.67802	-2.3624
28.9076	28.5058	9.42904	-2.6114
29.3277	28.2608	9.18381	-2.85666
29.7479	28.0194	8.94222	-3.09827
30.1681	27.7816	8.70417	-3.33633
30.5882	27.5472	8.46957	-3.57095
31.0084	27.3161	8.23833	-3.80221
31.4286	27.0883	8.01036	-4.0302
31.8487	26.8637	7.78557	-4.255
32.2689	26.6422	7.56388	-4.47671
32.6891	26.4237	7.34522	-4.69539
33.1092	26.2081	7.1295	-4.91112
33.5294	25.9955	6.91666	-5.12397
33.9496	25.7856	6.70663	-5.33402
34.3697	25.5784	6.49934	-5.54132
34.7899	25.3739	6.29472	-5.74595
35.2101	25.1721	6.09271	-5.94797
35.6303	24.9727	5.89326	-6.14744
36.0504	24.7759	5.6963	-6.34441
36.4706	24.5815	5.50178	-6.53894
36.8908	24.3895	5.30965	-6.73108
37.3109	24.1998	5.11985	-6.92089
37.7311	24.0124	4.93233	-7.10842
38.1513	23.8272	4.74704	-7.29372
38.5714	23.6442	4.56394	-7.47683
38.9916	23.4633	4.38298	-7.65779
39.4118	23.2845	4.20412	-7.83666
39.8319	23.1078	4.02731	-8.01348
40.2521	22.9331	3.85252	-8.18828
40.6723	22.7604	3.67969	-8.36112
41.0924	22.5896	3.5088	-8.53201
41.5126	22.4206	3.33981	-8.70101
41.9328	22.2536	3.17267	-8.86816
42.3529	22.0884	3.00736	-9.03347
42.7731	21.9249	2.84384	-9.197
43.1933	21.7632	2.68208	-9.35877
43.6134	21.6032	2.52204	-9.51882
44.0336	21.445	2.36369	-9.67718
44.4538	21.2883	2.207	-9.83387
44.8739	21.1333	2.05195	-9.98893
45.2941	20.9799	1.89849	-10.1424
45.7143	20.8281	1.74662	-10.2943
46.1345	20.6779	1.59629	-10.4446
46.5546	20.5291	1.44748	-10.5934
46.9748	20.3818	1.30017	-10.7407
47.395	20.2361	1.15433	-10.8866
47.8151	20.0917	1.00993	-11.031
48.2353	19.9488	0.866956	-11.174
48.6555	19.8073	0.72538	-11.3155
49.0756	19.6671	0.58518	-11.4557
49.4958	19.5283	0.446335	-11.5946
49.916	19.3908	0.308822	-11.7321
50.3361	19.2547	0.172621	-11.8683
50.7563	19.1198	0.0377106	-12.0032
51.1765	18.9862	-0.0959281	-12.1369
51.5966	18.8539	-0.228315	-12.2693
52.0168	18.7228	-0.359469	-12.4004
52.437	18.5929	-0.489408	-12.5304
52.8571	18.4642	-0.61815	-12.6591
53.2773	18.3366	-0.745714	-12.7867
53.6975	18.2103	-0.872116	-12.9131
54.1176	18.085	-0.997373	-13.0383
54.5378	17.9609	-1.1215	-13.1625
54.958	17.838	-1.24452	-13.2855
55.3782	17.7161	-1.36644	-13.4074
55.7983	17.5953	-1.48727	-13.5283
56.2185	17.4755	-1.60705	-13.648
56.6387	17.3568	-1.72576	-13.7668
57.0588	17.2392	-1.84345	-13.8844
57.479	17.1226	-1.9601	-14.0011
57.8992	17.0069	-2.07575	-14.1167
58.3193	16.8923	-2.1904	-14.2314
58.7395	16.7787	-2.30407	-14.3451
59.1597	16.666	-2.41676	-14.4578
59.5798	16.5543	-2.5285	-14.5695
60	16.4435	-2.63929	-14.6803
